# Supplementary material for: Developing a QSPR Model of Organic Carbon Normalized Sorption Coefficients of Perfluorinated and Polyfluoroalkyl Substances
Source: Molecules. 2022 Aug 31;27(17):5610. doi: 10.3390/molecules27175610 (PMC9457706; doi:10.3390/molecules27175610)
Supplement: Supplementary file 1 [file molecules-27-05610-s001.zip]

Archive with 1 entries (1 files):
- molecules-1858245-supplementary.pdf
